# Supplementary material for: A Genetic Screen for Attenuated Growth Identifies Genes Crucial for Intraerythrocytic Development of Plasmodium falciparum
Source: PLoS One. 2010 Oct 11;5(10):e13282. doi: 10.1371/journal.pone.0013282 (PMC2952599; doi:10.1371/journal.pone.0013282)
Supplement: Table S1 — Functional classification of genes at insertion sites and relative distance of insertions to CDS. (0.08 MB XLSX) [file pone.0013282.s001.xlsx]

## Sheet: Sheet1
GENE ID	ANNOTATION	Functional category	piggyBac insertion position			Invasion rate percent WT	Attenuation category
			5'	3'
MAL13P1.299	Conserved protein	Conserved proteins with unknown function		175bp		28.4483	Severely attenuated
PF13_0318	RNA binding protein	Nucleic acid metabolism/Nucleic acid binding/Transcription	443bp			28.4483	Severely attenuated
PFF1460c	Conserved Plasmodium protein	BIochemical pathways/proteins metabolism/protein modification	279bp			34.9138	Severely attenuated
PFF1465w	Conserved Plasmodium protein	Conserved proteins with unknown function	1658bp			34.9138	Severely attenuated
PF14_0343	Conserved Plasmodium protein	Conserved proteins with unknown function	2230bp			34.9138	Severely attenuated
PF14_0344	Conserved Plasmodium protein	Membrane/Structural proteins, trafficking and signal transduction	3106bp			34.9138	Severely attenuated
PF14_0243b	MORN repeat protein	Membrane/Structural proteins, trafficking and signal transduction	175bp			37.5	Severely attenuated
PF14_0244	ABC transporter	Membrane/Structural proteins, trafficking and signal transduction		644bp		37.5	Severely attenuated
PFE0570w	RNA pseudouridylate synthase	Nucleic acid metabolism/Nucleic acid binding/Transcription			CDS	42.6724	Severely attenuated
PFF1100c	Transcription factor with AP2 domain(s)	Nucleic acid metabolism/Nucleic acid binding/Transcription	2191bp			43.6422	Severely attenuated
PFF1105c	Chorismate synthase	BIochemical pathways/proteins metabolism/protein modification		3595bp		43.6422	Severely attenuated
MAL7P1.228	Heat Shock 70 KDa Protein	Biochemical pathways/protein metabolism/protein modification	2026bp			43.9655	Severely attenuated
MAL7P1.231	Histidine rich protein II	Conserved proteins with unknown function	4022bp			43.9655	Severely attenuated
PFA0210c	Conserved Plasmodium protein	Conserved proteins with unknown function	2411bp			47.8448	Severely attenuated
PFA0220w	Ubiquitin carboxyl-terminal hydrolase	Biochemical pathways/protein metabolism/protein modification	3649bp			47.8448	Severely attenuated
MAL13P1.214	Phosphoethanolamine N-methyltransferase	BIochemical pathways/proteins metabolism/protein modification	2016bp			50.431	Severely attenuated
PF13_0235	Transcription factor with AP2 domain(s)	Nucleic acid metabolism/Nucleic acid binding/Transcription	1009bp			50.431	Severely attenuated
PFD0170w	Conserved Plasmodium protein	Conserved proteins with unknown function	4722bp			50.431	Severely attenuated
PFD0180c	CGI-201 protein, short form	Nucleic acid metabolism/Nucleic acid binding/Transcription		300bp		50.431	Severely attenuated
PF13_0164	Conserved Plasmodium protein	Conserved proteins with unknown function	310bp			50.431	Severely attenuated
MAL13P1.163	ER lumen protein retaining receptor 1	Membrane/Structural proteins, trafficking and signal transduction	3390bp			50.431	Severely attenuated
PF08_0001	Plasmodium exported protein	Conserved proteins with unknown function			CDS	51.2931	Severely attenuated
MAL7P1.176	Erythrocyte binding antigen 175	Membrane/Structural proteins, trafficking and signal transduction		4220bp		53.0172	Severely attenuated
PF07_0129	Acyl-coA synthetase, PfACS5	BIochemical pathways/proteins metabolism/protein modification	1370bp			53.0172	Severely attenuated
MAL8P1.104	CAF1 family ribonuclease	Membrane/Structural proteins, trafficking and signal transduction			CDS	53.6638	Severely attenuated
PFL2330w	Conserved Plasmodium protein	Conserved proteins with unknown function		3373bp		54.3103	Severely attenuated
PFL2335w	Conserved Plasmodium protein	Conserved proteins with unknown function	654bp			54.3103	Severely attenuated
PFL1345c	Histone acetyltransferase	BIochemical pathways/proteins metabolism/protein modification	27bp			54.3103	Severely attenuated
PFL1350w	RNA pseudouridylate synthase	Nucleic acid metabolism/Nucleic acid binding/Transcription	933bp			54.3103	Severely attenuated
PFB0145c	Kid domain containg protein	Biochemical pathways/protein metabolism/protein modification			CDS	54.3103	Severely attenuated
PFF0960c	Conserved Plasmodium protein	Conserved proteins with unknown function	874bp			54.9569	Severely attenuated
PFF0965c	Conserved Plasmodium membrane protein	Conserved proteins with unknown function		23bp		54.9569	Severely attenuated
PF07_0020	Methyltransferase	BIochemical pathways/proteins metabolism/protein modification	1929bp			55.6034	Severely attenuated
PF07_0021	Conserved Plasmodium protein	Biochemical pathways/protein metabolism/protein modification	198bp			55.6034	Severely attenuated
PFA0270c	Conserved Plasmodium protein	Conserved proteins with unknown function	365bp			56.8966	Severely attenuated
PFA0275c	Conserved Plasmodium protein	Conserved proteins with unknown function		402bp		56.8966	Severely attenuated
PF11_0347	Conserved Plasmodium protein	Nucleic acid metabolism/Nucleic acid binding/Transcription			CDS	56.8966	Severely attenuated
MAL8P1.160	Plasmodium exported protein (hyp7)	Exported proteins			CDS	58.1897	Severely attenuated
MAL7P1.187	Erythrocyte membrane protein 1, PfEMP1	Exported proteins	4204bp			59.4828	Severely attenuated
PF08_0018	Translation initiation factor-like protein	Biochemical pathways/protein metabolism/protein modification	274bp			59.4828	Severely attenuated
MAL8P1.19	RNA helicase	Biochemical pathways/protein metabolism/protein modification	669bp			59.4828	Severely attenuated
PFI1615w	Conserved Plasmodium protein	Conserved proteins with unknown function		484bp		60.7759	Moderately attenuated
PFI1620c	Conserved Plasmodium protein	Membrane/Structural proteins, trafficking and signal transduction		62bp		60.7759	Moderately attenuated
PFE1155c	Mitochondrial processing peptidase alpha subunit	Biochemical pathways/protein metabolism/protein modification	549bp			62.069	Moderately attenuated
PFE1160w	Conserved Plasmodium protein	Conserved proteins with unknown function	527bp			62.069	Moderately attenuated
MAL7P1.176	Erythrocyte binding antigen 175	Membrane/Structural proteins, trafficking and signal transduction		3512bp		62.069	Moderately attenuated
PF07_0129	Acyl-coA synthetase	BIochemical pathways/proteins metabolism/protein modification	2078bp			62.069	Moderately attenuated
PFB0175c	Nucleolar preribosomal assembly protein	Biochemical pathways/protein metabolism/protein modification	351bp			62.2845	Moderately attenuated
PFB0177c	Conserved Plasmodium protein	Conserved proteins with unknown function		1073bp		62.2845	Moderately attenuated
PFL0390c	Conserved Plasmodium protein	Conserved proteins with unknown function			CDS	63.3621	Moderately attenuated
PF11_0448	Conserved Plasmodium protein	Conserved proteins with unknown function			CDS	63.3621	Moderately attenuated
PF13_0076	Plasmodium exported protein	Exported proteins	1737bp			65.9483	Moderately attenuated
PF13_0011	Plasmodium falciparum gamete antigen 27/25	Conserved proteins with unknown function		6285bp		65.9483	Moderately attenuated
MAL13P1.346	DNA repair endonuclease	Nucleic acid metabolism/Nucleic acid binding/Transcription	788bp			67.2414	Moderately attenuated
MAL13P1.347	Conserved Plasmodium protein	Conserved proteins with unknown function	2441bp			67.2414	Moderately attenuated
MAL13P1.154	Conserved Plasmodium protein	Conserved proteins with unknown function		1736bp		67.2414	Moderately attenuated
MAL13P1.155	Conserved Plasmodium protein	Conserved proteins with unknown function	301bp			67.2414	Moderately attenuated
PF13_0194	Probable protein	Conserved proteins with unknown function	757bp			67.2414	Moderately attenuated
MAL13P1.174	MSP7-like protein	Exported proteins		634bp		67.2414	Moderately attenuated
PFI1830c	Erythrocyte membrane protein 1, PfEMP1	Exported proteins	3707bp			67.2414	Moderately attenuated
PFF1590w	Rifin	Exported proteins		1010bp		67.2414	Moderately attenuated
PFF1595c	Erythrocyte membrane protein 1, PfEMP1	Exported proteins		923bp		67.2414	Moderately attenuated
MAL7_28Sa	Ribosomal RNA	Ribosomal RNA		169bp		69.8276	Moderately attenuated
PF07_0107	Plasmodium exported protein	Exported proteins		3037bp		69.8276	Moderately attenuated
PFL0775w	Conserved Plasmodium protein	Conserved proteins with unknown function		304bp		70.4741	Moderately attenuated
PFL0780w	Glycerol-3-phosphate dehydrogenase	BIochemical pathways/proteins metabolism/protein modification	722bp			70.4741	Moderately attenuated
PF08_0070	RAP protein	Nucleic acid metabolism/Nucleic acid binding/Transcription	462bp			71.1207	Moderately attenuated
MAL8P1.86	Sel3 protein	Conserved proteins with unknown function	174bp			71.1207	Moderately attenuated
PF08_0086	RNA binding protein	Biochemical pathways/protein metabolism/protein modification		835bp		71.444	Moderately attenuated
PF08_0087	Importin alpha	Membrane/Structural proteins, trafficking and signal transduction	1789bp			71.444	Moderately attenuated
PF13_0272	Thioredoxin-related protein	BIochemical pathways/proteins metabolism/protein modification	1075bp			72.1983	Moderately attenuated
MAL13P1.267	Conserved Plasmodium protein	Biochemical pathways/protein metabolism/protein modification		339bp		72.1983	Moderately attenuated
PF11_0271	ThiF family protein	BIochemical pathways/proteins metabolism/protein modification	705bp			72.4138	Moderately attenuated
PF11_0272	40S ribosomal protein S18	Biochemical pathways/protein metabolism/protein modification		587bp		72.4138	Moderately attenuated
PFF0700c	60S ribosomal protein L19	Biochemical pathways/protein metabolism/protein modification	685bp			72.7371	Moderately attenuated
PFF0705c	Conserved Plasmodium protein	Conserved proteins with unknown function		809bp		72.7371	Moderately attenuated
PFF0085w	Plasmodium exported protein (PHISTa), pseudogene	Exported proteins	5467bp			73.2759	Moderately attenuated
PFF0090w	Conserved Plasmodium protein	Conserved proteins with unknown function	785bp			73.2759	Moderately attenuated
MAL13P1.385	RNA binding protein	Nucleic acid metabolism/Nucleic acid binding/Transcription		717bp		73.7069	Moderately attenuated
MAL13P1.390	Aminomethyltransferase	BIochemical pathways/proteins metabolism/protein modification	694bp			73.7069	Moderately attenuated
PFD0705c	Conserved Plasmodium protein	Conserved proteins with unknown function	474bp			73.7069	Moderately attenuated
PFD0710w	GTP binding protein	BIochemical pathways/proteins metabolism/protein modification	609bp			73.7069	Moderately attenuated
PF11_0371	Conserved Plasmodium protein	Conserved proteins with unknown function			CDS	73.7069	Moderately attenuated
PFF0295c	Conserved Plasmodium protein	Conserved proteins with unknown function	10bp			73.7069	Moderately attenuated
PFF0300w	RNA binding protein	Nucleic acid metabolism/Nucleic acid binding/Transcription	3789bp			73.7069	Moderately attenuated
PF14_0567	Conserved Plasmodium protein	Conserved proteins with unknown function	2063bp			73.8147	Moderately attenuated
PF14_0568	Conserved Plasmodium protein	Conserved proteins with unknown function	246bp			73.8147	Moderately attenuated
PFD0005w	Erythrocyte membrane protein 1, PfEMP1	Exported proteins			CDS	75	Moderately attenuated
PF10_0350	probable protein	Conserved proteins with unknown function			CDS	75.8621	Moderately attenuated
PF10_0023	Plasmodium exported protein (hyp16)	Exported proteins	388bp			76.2931	Moderately attenuated
PF10_0024	Plasmodium exported protein (hyp2)	Conserved proteins with unknown function		2366bp		76.2931	Moderately attenuated
PFI0105c	Serine/Threonine protein kinase, FIKK family	Biochemical pathways/protein metabolism/protein modification			CDS	76.2931	Moderately attenuated
PFB0495w	Conserved Plasmodium protein	Membrane/Structural proteins, trafficking and signal transduction			CDS	76.2931	Moderately attenuated
PFF1150w	Ribonuclease HII	Nucleic acid metabolism/Nucleic acid binding/Transcription		1192bp		77.5862	Moderately attenuated
PFF1155w	Hexokinase	BIochemical pathways/proteins metabolism/protein modification	1822bp			77.5862	Moderately attenuated
PF07_0006	STARP antigen	Exported proteins		1472bp		77.5862	Moderately attenuated
PF07_0007	Conserved Plasmodium protein	Conserved proteins with unknown function	1489bp			77.5862	Moderately attenuated
PFF0770c	Conserved Plasmodium protein	Biochemical pathways/protein metabolism/protein modification			CDS	78.2328	Moderately attenuated
PFB0270w	Iron-sulfur assembly protein	BIochemical pathways/proteins metabolism/protein modification		291bp		78.8793	Moderately attenuated
PFB0275w	Metabolite/drug transporter	Membrane/Structural proteins, trafficking and signal transduction	2037bp			78.8793	Moderately attenuated
PF13_0229	Aconitase	BIochemical pathways/proteins metabolism/protein modification			CDS	79.3103	Moderately attenuated
PF14_0065	Conserved Plasmodium membrane protein	Conserved proteins with unknown function	1701bp			80.1724	Moderately attenuated
PF14_0066	Radical SAM protein	BIochemical pathways/proteins metabolism/protein modification	1634bp			80.1724	Moderately attenuated
PFC0525c	Glycogen synthase kinase 3	BIochemical pathways/proteins metabolism/protein modification	734bp			80.1724	Moderately attenuated
PFC0530w	Transporter	Membrane/Structural proteins, trafficking and signal transduction	1862bp			80.1724	Moderately attenuated
PF14_0319	Conserved Plasmodium protein	Conserved proteins with unknown function	1115bp			81.4655	Non-attenuated
PF14_0320	Protein kinase	Biochemical pathways/protein metabolism/protein modification	505bp			81.4655	Non-attenuated
PFF0215w	Conserved Plasmodium protein	Conserved proteins with unknown function		984bp		82.7586	Non-attenuated
PFF0220w	Conserved Plasmodium protein	Conserved proteins with unknown function	2182bp			82.7586	Non-attenuated
PF11_0398	Conserved Plasmodium protein	Conserved proteins with unknown function	772bp			82.7586	Non-attenuated
PF11_0399	Conserved Plasmodium protein	Conserved proteins with unknown function		264bp		82.7586	Non-attenuated
PFI0820c	RNA binding protein	Nucleic acid metabolism/Nucleic acid binding/Transcription	720bp			82.7586	Non-attenuated
PFI0825w	Conserved Plasmodium protein	Conserved proteins with unknown function	6605bp			82.7586	Non-attenuated
PF10_0020	Alpha/beta hydrolase	BIochemical pathways/proteins metabolism/protein modification	3195bp			84.0517	Non-attenuated
PF10_0021	Plasmodium exported protein (PHISTc)	Exported proteins		366bp		84.0517	Non-attenuated
PFD0200c	Transcription factor with AP2 domain(s	Conserved proteins with unknown function			CDS	84.0517	Non-attenuated
PF10_0132	Phosphoinositide specific phospholipase C	Membrane/Structural proteins, trafficking and signal transduction		958bp		84.0517	Non-attenuated
PF10_0133	Conserved Plasmodium protein	Conserved proteins with unknown function	764bp			84.0517	Non-attenuated
PF14_0778	Conserved Plasmodium protein	Conserved proteins with unknown function	237bp			84.0517	Non-attenuated
PF14_0110	Rhomboid protease ROM8	Biochemical pathways/protein metabolism/protein modification		1818bp		84.0517	Non-attenuated
PF10_0348	Erythrocyte membrane protein	Exported proteins		1718bp		85.3448	Non-attenuated
PF10_0350	Probable protein	Conserved proteins with unknown function	3099bp			85.3448	Non-attenuated
MAL13P1.84	Protein kinase	Biochemical pathways/protein metabolism/protein modification	1336bp			85.3448	Non-attenuated
PF13_0089	Inositol polyphosphate kinase	Membrane/Structural proteins, trafficking and signal transduction	1633bp			85.3448	Non-attenuated
MAL7P1.149	Conserved Plasmodium protein	Conserved proteins with unknown function	928bp			86.8534	Non-attenuated
MAL7P1.150	Cysteine desulfurase	BIochemical pathways/proteins metabolism/protein modification		462bp		86.8534	Non-attenuated
PFD0225w	Conserved Plasmodium membrane protein	Conserved proteins with unknown function			CDS	87.069	Non-attenuated
PFL2515c	Conserved Plasmodium protein	Conserved proteins with unknown function	2388bp			87.931	Non-attenuated
PFL2520w	Reticulocyte-binding protein 3 homologue	Exported proteins	4875bp			87.931	Non-attenuated
PF10_0187	60S ribosomal protein L30e	Biochemical pathways/protein metabolism/protein modification		268bp		89.0086	Non-attenuated
PF10_0188	Conserved Plasmodium protein	Membrane/Structural proteins, trafficking and signal transduction		2589bp		89.0086	Non-attenuated
PF10_0048	Conserved Plasmodium protein	Conserved proteins with unknown function	1529bp			89.2241	Non-attenuated
PF10_0049	Conserved Plasmodium membrane protein	Membrane/Structural proteins, trafficking and signal transduction	81bp			89.2241	Non-attenuated
PFE0245c	Conserved Plasmodium membrane protein	Conserved proteins with unknown function	1885bp			89.2241	Non-attenuated
PFE0250w	Conserved Plasmodium protein	Conserved proteins with unknown function	762bp			89.2241	Non-attenuated
PF11_0378	Conserved Plasmodium protein	Conserved proteins with unknown function		169bp		89.2241	Non-attenuated
PF11_0379	Conserved Plasmodium protein	Conserved proteins with unknown function	846bp			89.2241	Non-attenuated
PFL0360c	Conserved Plasmodium protein	Conserved proteins with unknown function	4865bp			91.8103	Non-attenuated
PFL0365c	Conserved Plasmodium protein	Conserved proteins with unknown function		1076bp		91.8103	Non-attenuated
PF11_0431	Membrane skeletal protein	Membrane/Structural proteins, trafficking and signal transduction			CDS	91.8103	Non-attenuated
PF11_0404	Transcription factor with AP2 domain(s)	Conserved proteins with unknown function	2090bp			93.1034	Non-attenuated
PF11_0405a	AAA family ATPase	BIochemical pathways/proteins metabolism/protein modification		8994bp		93.1034	Non-attenuated
PFL1300c	Conserved Plasmodium protein	Conserved proteins with unknown function	1986bp			93.1034	Non-attenuated
PFL1305c	Conserved Plasmodium protein	Conserved proteins with unknown function		148bp		93.1034	Non-attenuated
PF13_0238	Kelch protein	Membrane/Structural proteins, trafficking and signal transduction	1003bp			93.1034	Non-attenuated
MAL13P1.219	Conserved Plasmodium protein	Conserved proteins with unknown function		1842bp		93.1034	Non-attenuated
MAL7P1.171	Plasmodium exported protein	Exported proteins		5127bp		93.1034	Non-attenuated
MAL7P1.172	Plasmodium exported protein (PHISTc)	Exported proteins	2016bp			93.1034	Non-attenuated
PFF0575c	Conserved Plasmodium protein	Conserved proteins with unknown function			CDS	94.3966	Non-attenuated
PF13_0152	Transcriptional regulatory protein sir2 homologue	Nucleic acid metabolism/Nucleic acid binding/Transcription	2257bp			94.3966	Non-attenuated
MAL13P1.149	Conserved Plasmodium protein	Conserved proteins with unknown function	875bp			94.3966	Non-attenuated
PFL1010c	Conserved Plasmodium protein	Biochemical pathways/protein metabolism/protein modification	1596bp			94.3966	Non-attenuated
PFL1015w	Conserved Plasmodium protein	Conserved proteins with unknown function	1936bp			94.3966	Non-attenuated
PF08_0106	Erythrocyte membrane protein 1, PfEMP1	Exported proteins			CDS	95.0431	Non-attenuated
MAL13P1.171	Transmembrane protein Tmp21 homologue	Membrane/Structural proteins, trafficking and signal transduction	882bp			95.6897	Non-attenuated
MAL13P1.172	Conserved Plasmodium protein	Conserved proteins with unknown function	144bp			95.6897	Non-attenuated
PFE0570w-2	RNA pseudouridylate synthase	Nucleic acid metabolism/Nucleic acid binding/Transcription			CDS	95.6897	Non-attenuated
PF14_0305	Leucine-rich repeat protein 5	Conserved proteins with unknown function			CDS	95.7	Non-attenuated
PF11_0240	Dynein heavy chain	Membrane/Structural proteins, trafficking and signal transduction			CDS	96.7672	Non-attenuated
PF11_0186	Conserved Plasmodium protein	Conserved proteins with unknown function	1388bp			96.9828	Non-attenuated
PF11_0187	Clathrin assembly protein AP19	Membrane/Structural proteins, trafficking and signal transduction	1228bp			96.9828	Non-attenuated
PF14_0500	SNARE protein	Membrane/Structural proteins, trafficking and signal transduction	1008bp			96.9828	Non-attenuated
PF14_0501	Conserved Plasmodium protein	Conserved proteins with unknown function	1111bp			96.9828	Non-attenuated
PFC0975c	Peptidyl-prolyl cis-trans isomerase	Biochemical pathways/protein metabolism/protein modification	916bp			96.9828	Non-attenuated
PFC0980c	RNA triphosphatase	Nucleic acid metabolism/Nucleic acid binding/Transcription		562bp		96.9828	Non-attenuated
PFI1505c	Elongation factor Tu family protein-related	BIochemical pathways/proteins metabolism/protein modification			CDS	98.2759	Non-attenuated
PFL0935c	Erythrocyte membrane protein 1, PfEMP1	Exported proteins			CDS	98.2759	Non-attenuated
MAL7P1.104	3'-5' exoribonuclease Csl4 homolog	Nucleic acid metabolism/Nucleic acid binding/Transcription			CDS	98.2759	Non-attenuated
PF11_0092	Mechanosensitive ion channel protein	Membrane/Structural proteins, trafficking and signal transduction	2469bp			98.2759	Non-attenuated
PF11_0093	IWS1-like protein	BIochemical pathways/proteins metabolism/protein modification	733bp			98.2759	Non-attenuated
PFI0820c	RNA binding protein	Nucleic acid metabolism/Nucleic acid binding/Transcription	1632bp			99.8	Non-attenuated
PFI0825w	Conserved Plasmodium protein	Conserved proteins with unknown function	5693bp			99.8	Non-attenuated
PF13_0243	Conserved Plasmodium protein	Conserved proteins with unknown function			CDS	100	Non-attenuated
PF14_0093	Conserved Plasmodium protein	Conserved proteins with unknown function		816bp		100.539	Non-attenuated
PF14_0094	Conserved Plasmodium protein	Conserved proteins with unknown function	975bp			100.539	Non-attenuated
PFB0100c	Knob-associated histidine-rich protein	Exported proteins	3248bp			100.539	Non-attenuated
PFB0105c	Plasmodium exported protein (PHISTc)	Exported proteins		517bp		100.539	Non-attenuated
PF13_0252	Nucleoside transporter 1	Membrane/Structural proteins, trafficking and signal transduction	684bp			100.862	Non-attenuated
MAL13P1.235	Conserved Plasmodium membrane protein	Conserved proteins with unknown function		1972bp		100.862	Non-attenuated
PF14_0305	Leucine-rich repeat protein 5	Conserved proteins with unknown function			CDS	103.448	Non-attenuated
PF14_0397	SNF7 family protein	Membrane/Structural proteins, trafficking and signal transduction			CDS	104.526	Non-attenuated
PFA0130c	Serine/Threonine protein kinase, FIKK family	Biochemical pathways/protein metabolism/protein modification	978bp			104.741	Non-attenuated
PFA0135w	Merozoite-associated tryptophan-rich antigen	Exported proteins	2123bp			104.741	Non-attenuated
PFL1530w	Asparagine-rich protein	Conserved proteins with unknown function			CDS	105.603	Non-attenuated
PFF0970w	Splicing factor 3a subunit	Nucleic acid metabolism/Nucleic acid binding/Transcription			CDS	107.328	Non-attenuated
PFD0090c	Plasmodium exported protein (PHISTa)	Exported proteins	859bp			107.328	Non-attenuated
PFD0095c	Plasmodium exported protein (PHISTb)	Exported proteins		6673bp		107.328	Non-attenuated
PFD0260c	Sequestrin	Membrane/Structural proteins, trafficking and signal transduction	2078bp			107.328	Non-attenuated
PFD0265w	Pre-mRNA splicing factor	Nucleic acid metabolism/Nucleic acid binding/Transcription	874bp			107.328	Non-attenuated
PFL0335c	Eukaryotic translation initiation factor 5	Biochemical pathways/protein metabolism/protein modification	3611bp			108.297	Non-attenuated
PFL0340w	Conserved Plasmodium protein	Conserved proteins with unknown function	1774bp			108.297	Non-attenuated
PF13_0265	Conserved Plasmodium protein	Conserved proteins with unknown function	1187bp			108.621	Non-attenuated
MAL13P1.254	Conserved Plasmodium protein	Conserved proteins with unknown function	1359bp			108.621	Non-attenuated
PF14_0315	Conserved Plasmodium membrane protein	Biochemical pathways/protein metabolism/protein modification	1289bp			109.914	Non-attenuated
PF14_0316	DNA topoisomerase II	Nucleic acid metabolism/Nucleic acid binding/Transcription		1494bp		109.914	Non-attenuated
PF11_0043	60S ribosomal protein P1	Biochemical pathways/protein metabolism/protein modification	1112bp			109.914	Non-attenuated
PF11_0044	Iron-sulfur assembly protein, sufD	Membrane/Structural proteins, trafficking and signal transduction	4511bp			109.914	Non-attenuated
PFC0271c	Glutaredoxin 1	BIochemical pathways/proteins metabolism/protein modification	915bp			112.284	Non-attenuated
PFC0275w	FAD-dependent glycerol-3-phosphate dehydrogenase	BIochemical pathways/proteins metabolism/protein modification	1504bp			112.284	Non-attenuated
PF14_0419	Conserved Plasmodium protein	Biochemical pathways/protein metabolism/protein modification			CDS	113.793	Non-attenuated
PF13_0065	Vacuolar ATP synthase, catalytic subunit a	BIochemical pathways/proteins metabolism/protein modification		318bp		116.379	Non-attenuated
PF13_0066	Malonyl CoA-acyl carrier protein transacylase precursor	BIochemical pathways/proteins metabolism/protein modification	1340bp			116.379	Non-attenuated
PFD0800c	Conserved Plasmodium protein	Conserved proteins with unknown function			CDS	117.672	Non-attenuated
PFB0170w	Conserved Plasmodium protein	BIochemical pathways/proteins metabolism/protein modification		105bp		128.017	Non-attenuated
PFB0175c	Nucleolar preribosomal assembly protein	Biochemical pathways/protein metabolism/protein modification		523bp		128.017	Non-attenuated
PFA0165c	Conserved Plasmodium protein	Biochemical pathways/protein metabolism/protein modification	335bp			129.31	Non-attenuated
PFA0170c	Zinc-carboxypeptidase	Biochemical pathways/protein metabolism/protein modification		945bp		129.31	Non-attenuated
PFA0505c	DNA-directed RNA polymerase 2	Nucleic acid metabolism/Nucleic acid binding/Transcription	936bp			133.19	Non-attenuated
PFA0510w	Bromodomain protein	Nucleic acid metabolism/Nucleic acid binding/Transcription	817bp			133.19	Non-attenuated
PFE1210c	Conserved Plasmodium protein	Conserved proteins with unknown function	757bp			145.474	Non-attenuated
PFE1215c	Cytosolic preribosomal GTP-binding protein	BIochemical pathways/proteins metabolism/protein modification		522bp		145.474	Non-attenuated
