# Supplementary material for: A Genetic Screen for Attenuated Growth Identifies Genes Crucial for Intraerythrocytic Development of Plasmodium falciparum
Source: PLoS One. 2010 Oct 11;5(10):e13282. doi: 10.1371/journal.pone.0013282 (PMC2952599; doi:10.1371/journal.pone.0013282)
Supplement: Table S2 — Raw parasite growth data (0.06 MB XLSX) [file pone.0013282.s002.xlsx]

## Sheet: IA raw data
S. No.	Clone ID	Insertion loci	Percent parasitemia		Fold change in parasitemia	Average fold change	Standard deviation
			0hr	30hr
1	B 02 A02	MAL13P1.299	0.5	0.8	1.6	1.46667	0.11547
		PF13_0318	0.5	0.7	1.4
			0.5	0.7	1.4
2	0703291501G07	PFF1460c	0.5	1	2	1.8	0.2
		PFF1465w	0.5	0.8	1.6
			0.5	0.9	1.8
3	0702090102H03	PF14_0343	0.5	0.9	1.8	1.8	0.2
		PF14_0344	0.5	0.8	1.6
			0.5	1	2
4	0703292001C07	PF14_0243b	0.5	1	2	1.93333	0.11547
		PF14_0244	0.5	0.9	1.8
			0.5	1	2
5	CB-D901D05	PFE0570w	0.5	1.1	2.2	2.2	0
			0.5	1.1	2.2
			0.5	1.1	2.2
6	0703120201B10	PFF1100c	0.5	1	2	2.25	0.433013
		PFF1105c	0.5	1	2
			0.4	1.1	2.75
7	0702140401B11	MAL7P1.228	0.5	1.2	2.4	2.26667	0.11547
		MAL7P1.231	0.5	1.1	2.2
			0.5	1.1	2.2
8	0609200101B03	PFA0210c	0.5	1.3	2.6	2.46667	0.11547
		PFA0220w	0.5	1.2	2.4
			0.5	1.2	2.4
9	0606080102D05	MAL13P1.214	0.5	1.4	2.8	2.6	0.2
		PF13_0235	0.5	1.2	2.4
			0.5	1.3	2.6
10	0702090101H05	PFD0170w	0.5	1.3	2.6	2.6	0
		PFD0180c	0.5	1.3	2.6
			0.5	1.3	2.6
11	0703291902B03	PF13_0164	0.5	1.3	2.6	2.6	0
		MAL13P1.163	0.5	1.3	2.6
			0.5	1.3	2.6
12	0609220401 E02	PF08_0001	0.6	1.4	2.33333	2.64444	0.335548
			0.5	1.5	3
			0.5	1.3	2.6
13	0803200101F04	MAL7P1.176	0.5	1.4	2.8	2.73333	0.11547
		PF07_0129	0.5	1.4	2.8
			0.5	1.3	2.6
14	0608020401F03	MAL8P1.104	0.5	1.5	3	2.76667	0.251661
			0.6	1.5	2.5
			0.5	1.4	2.8
15	0702090202 E06	PFL2330w	0.5	1.5	3	2.8	0.2
		PFL2335w	0.5	1.4	2.8
			0.5	1.3	2.6
16	0703292001C11	PFL1345c	0.5	1.5	3	2.8	0.2
		PFL1350w	0.5	1.4	2.8
			0.5	1.3	2.6
17	0609130201 E02	PFB0145c	0.5	1.5	3	2.8	0.2
			0.5	1.4	2.8
			0.5	1.3	2.6
18	0703292202A03	PFF0960c	0.5	1.5	3	2.83333	0.288675
		PFF0965c	0.5	1.5	3
			0.6	1.5	2.5
19	0703292101D09	PF07_0020	0.5	1.5	3	2.86667	0.11547
		PF07_0021	0.5	1.4	2.8
			0.5	1.4	2.8
20	0703292202E02	PFA0270c	0.5	1.5	3	2.93333	0.11547
		PFA0275c	0.5	1.4	2.8
			0.5	1.5	3
21	0609220402B11	PF11_0347	0.5	1.5	3	2.93333	0.11547
			0.5	1.5	3
			0.5	1.4	2.8
22	0703292101C02	MAL8P1.160	0.5	1.5	3	3	0
			0.5	1.5	3
			0.5	1.5	3
23	0701310101D06	MAL7P1.187	0.5	1.6	3.2	3.06667	0.11547
			0.5	1.5	3
			0.5	1.5	3
24	0703292202G02	PF08_0018	0.5	1.5	3	3.06667	0.11547
		MAL8P1.19	0.5	1.5	3
			0.5	1.6	3.2
25	0701300101C02	PFI1615w	0.5	1.6	3.2	3.13333	0.11547
		PFI1620c	0.5	1.6	3.2
			0.5	1.5	3
26	e e-B03	PFE1155c	0.5	1.6	3.2	3.2	0
		PFE1160w	0.5	1.6	3.2
			0.5	1.6	3.2
27	0608020401F08	MAL7P1.176	0.5	1.6	3.2	3.2	0.2
		PF07_0129	0.5	1.7	3.4
			0.5	1.5	3
28	0702090202G01	PFB0175c	0.5	1.7	3.4	3.21111	0.327165
		PFB0177c	0.6	1.7	2.83333
			0.5	1.7	3.4
29	0703120201D09	PFL0390c	0.5	1.7	3.4	3.26667	0.11547
			0.5	1.6	3.2
			0.5	1.6	3.2
30	CB-B701-C06	PF11_0448	0.5	1.7	3.4	3.26667	0.11547
			0.5	1.6	3.2
			0.5	1.6	3.2
31	0703190101A06	PF13_0076	0.5	1.7	3.4	3.4	0
		PF13_0011	0.5	1.7	3.4
			0.5	1.7	3.4
32	0612150201D11	MAL13P1.346	0.5	1.8	3.6	3.46667	0.416333
		MAL13P1.347	0.6	1.8	3
			0.5	1.9	3.8
33	0703291701 E11	MAL13P1.154	0.5	1.8	3.6	3.46667	0.11547
		MAL13P1.155	0.5	1.7	3.4
			0.5	1.7	3.4
34	0702090101C09	PF13_0194	0.5	1.8	3.6	3.46667	0.11547
		MAL13P1.174	0.5	1.7	3.4
			0.5	1.7	3.4
35	0701300101C06	PFI1830c	0.5	1.7	3.4	3.46667	0.11547
			0.5	1.8	3.6
			0.5	1.7	3.4
36	060920C0801E09	PFF1590w	0.5	1.8	3.6	3.46667	0.11547
		PFF1595c	0.5	1.7	3.4
			0.5	1.7	3.4
37	0702142101D09	MAL7_28Sa	0.5	2	4	3.6	0.52915
		PF07_0107	0.5	1.9	3.8
			0.6	1.8	3
38	CB C10-01E 02	PFL0775w	0.6	2.1	3.5	3.63333	0.152753
		PFL0780w	0.5	1.8	3.6
			0.5	1.9	3.8
39	0701310101C02	PF08_0070	0.5	1.9	3.8	3.66667	0.23094
		MAL8P1.86	0.5	1.9	3.8
			0.5	1.7	3.4
40	0607110201B04	PF08_0086	0.5	1.8	3.6	3.68333	0.529937
		PF08_0087	0.5	1.6	3.2
			0.4	1.7	4.25
41	0703190101A03	PF13_0272	0.6	2.2	3.66667	3.72222	0.254588
		MAL13P1.267	0.6	2.1	3.5
			0.5	2	4
42	0608020301C11	PF11_0271	0.5	1.8	3.6	3.73333	0.23094
		PF11_0272	0.5	2	4
			0.5	1.8	3.6
43	0609220601F03	PFF0700c	0.5	1.8	3.6	3.75	0.44441
		PFF0705c	0.4	1.7	4.25
			0.5	1.7	3.4
44	2:1A G05	PFF0085w	0.5	2.1	4.2	3.77778	0.43376
		PFF0090w	0.5	1.9	3.8
			0.6	2	3.33333
45	0702090102D09	MAL13P1.385	0.5	1.8	3.6	3.8	0.2
		MAL13P1.390	0.5	1.9	3.8
			0.5	2	4
46	0702140202B04	PFD0705c	0.5	1.9	3.8	3.8	5.96046e-08
		PFD0710w	0.5	1.9	3.8
			0.5	1.9	3.8
47	0609220601B09	PF11_0371	0.5	1.9	3.8	3.8	5.96046e-08
			0.5	1.9	3.8
			0.5	1.9	3.8
48	0703292001D04	PFF0295c	0.5	1.9	3.8	3.8	5.96046e-08
		PFF0300w	0.5	1.9	3.8
			0.5	1.9	3.8
49	051017E0701B06	PF14_0567	0.6	1.9	3.16667	3.80556	0.567238
		PF14_0568	0.4	1.7	4.25
			0.4	1.6	4
50	0703292202H10	PFD0005w	0.5	2	4	3.86667	0.11547
			0.5	1.9	3.8
			0.5	1.9	3.8
51	0702090101 E06	PF10_0350	0.5	2.2	4.4	3.91111	0.455013
			0.6	2.3	3.83333
			0.6	2.1	3.5
52	0612150102B11	PF10_0023	0.5	2	4	3.93333	0.11547
		PF10_0024	0.5	2	4
			0.5	1.9	3.8
53	0701300101B06	PFI0105c	0.5	2	4	3.93333	0.11547
			0.5	2	4
			0.5	1.9	3.8
54	0608020101B04	PFB0495w	0.5	2	4	3.93333	0.11547
			0.5	1.9	3.8
			0.5	2	4
55	0701300201 E11	PFF1150w	0.5	2	4	4	0
		PFF1155w	0.5	2	4
			0.5	2	4
56	0703190101A04	PF07_0006	0.5	2	4	4	0
		PF07_0007	0.5	2	4
			0.5	2	4
57	0703291902A05	PFF0770c	0.5	2.2	4.4	4.03333	0.472582
	(subclone 2)		0.5	2.1	4.2
			0.6	2.1	3.5
58	0702140401B11	PFB0270w	0.5	2	4	4.06667	0.11547
		PFB0275w	0.5	2.1	4.2
			0.5	2	4
59	0805190201F07	PF13_0229	0.5	2.2	4.4	4.08889	0.379083
			0.6	2.2	3.66667
			0.5	2.1	4.2
60	0703120201C05	PF14_0065	0.5	2.1	4.2	4.13333	0.11547
		PF14_0066	0.5	2	4
			0.5	2.1	4.2
61	0703190101 E02	PFC0525c	0.5	2.1	4.2	4.13333	0.11547
		PFC0530w	0.5	2.1	4.2
			0.5	2	4
62	0702090101C06	PF14_0319	0.5	2.1	4.2	4.2	0.2
		PF14_0320	0.5	2	4
			0.5	2.2	4.4
63	0702090101D08	PFF0215w	0.5	2.1	4.2	4.26667	0.11547
		PFF0220w	0.5	2.1	4.2
			0.5	2.2	4.4
64	0701300101G12	PF11_0398	0.5	2.2	4.4	4.26667	0.11547
		PF11_0399	0.5	2.1	4.2
			0.5	2.1	4.2
65	0703291501B09	PFI0820c	0.5	2.1	4.2	4.26667	0.11547
		PFI0825w	0.5	2.2	4.4
			0.5	2.1	4.2
66	0703291701H05	PF10_0020	0.5	2.3	4.6	4.33333	0.23094
		PF10_0021	0.5	2.1	4.2
			0.5	2.1	4.2
67	2:1AB04	PFD0200c	0.5	2.3	4.6	4.33333	0.23094
			0.5	2.1	4.2
			0.5	2.1	4.2
68	0606210201F09	PF10_0132	0.5	2.2	4.4	4.33333	0.11547
		PF10_0133	0.5	2.2	4.4
			0.5	2.1	4.2
69	060808B1001B06	PF14_0778	0.5	2.1	4.2	4.33333	0.11547
		PF14_0110	0.5	2.2	4.4
			0.5	2.2	4.4
70	0612150102F02	PF10_0348	0.5	2.2	4.4	4.4	0
		PF10_0350	0.5	2.2	4.4
			0.5	2.2	4.4
71	0702090101D06	MAL13P1.84	0.5	2.2	4.4	4.4	0
		PF13_0089	0.5	2.2	4.4
			0.5	2.2	4.4
72	A AI-H06	MAL7P1.149	0.5	2.4	4.8	4.47778	0.558105
		MAL7P1.150	0.5	2.4	4.8
			0.6	2.3	3.83333
73	0703291902 E09	PFD0225w	0.6	2.7	4.5	4.48889	0.316813
			0.5	2.4	4.8
			0.6	2.5	4.16667
74	0703291701H10	PFL2515c	0.5	2.2	4.4	4.53333	0.23094
		PFL2520w	0.5	2.4	4.8
			0.5	2.2	4.4
75	0608020301D03	PF10_0187	0.6	2.5	4.16667	4.58889	0.365655
		PF10_0188	0.5	2.4	4.8
			0.5	2.4	4.8
76	0702090101C07	PF10_0048	0.5	2.3	4.6	4.6	0
		PF10_0049	0.5	2.3	4.6
			0.5	2.3	4.6
77	0606070501G11	PFE0245c	0.5	2.5	5	4.6	0.4
		PFE0250w	0.5	2.3	4.6
			0.5	2.1	4.2
78	0606130102B06	PF11_0378	0.6	2.4	4	4.6	0.52915
		PF11_0379	0.5	2.5	5
			0.5	2.4	4.8
79	0607260601G06	PFL0360c	0.5	2.5	5	4.73333	0.23094
		PFL0365c	0.5	2.3	4.6
			0.5	2.3	4.6
80	0702090102B05	PF11_0431	0.5	2.6	5.2	4.73333	0.503322
			0.5	2.4	4.8
			0.5	2.1	4.2
81	0608100601B06	PF11_0404	0.5	2.4	4.8	4.8	8.42937e-08
		PF11_0405a	0.5	2.4	4.8
			0.5	2.4	4.8
82	b B04	PFL1300c	0.5	2.4	4.8	4.8	0.2
		PFL1305c	0.5	2.5	5
			0.5	2.3	4.6
83	0606070401B05	PF13_0238	0.5	2.3	4.6	4.8	0.2
		MAL13P1.219	0.5	2.5	5
			0.5	2.4	4.8
84	0608020401A11	MAL7P1.171	0.5	2.4	4.8	4.8	8.42937e-08
		MAL7P1.172	0.5	2.4	4.8
			0.5	2.4	4.8
85	0701310101G05	PFF0575c	0.5	2.4	4.8	4.86667	0.11547
			0.5	2.5	5
			0.5	2.4	4.8
86	B-02B10	PF13_0152	0.5	2.5	5	4.86667	0.11547
		MAL13P1.149	0.5	2.4	4.8
			0.5	2.4	4.8
87	0607070101F03	PFL1010c	0.5	2.5	5	4.86667	0.11547
		PFL1015w	0.5	2.4	4.8
			0.5	2.4	4.8
88	0606280101D09	PF08_0106	0.5	2.5	5	4.9	0.360555
			0.5	2.6	5.2
			0.6	2.7	4.5
89	0608240201C01	MAL13P1.171	0.5	2.6	5.2	4.93333	0.23094
		MAL13P1.172	0.5	2.4	4.8
			0.5	2.4	4.8
90	0703292101H03	PFE0570w-2	0.5	2.5	5	4.93333	0.11547
			0.5	2.4	4.8
			0.5	2.5	5
91	0701310101B05	PF14_0305	0.4	2.4	6	4.93333	0.92376
			0.5	2.2	4.4
			0.5	2.2	4.4
92	0701310404C03	PF11_0240	0.5	2.8	5.6	4.98889	0.73962
			0.5	2.6	5.2
			0.6	2.5	4.16667
93	0609220402D04	PF11_0186	0.5	2.5	5	5	0
		PF11_0187	0.5	2.5	5
			0.5	2.5	5
94	0608020301F01	PF14_0500	0.5	2.5	5	5	0
		PF14_0501	0.5	2.5	5
			0.5	2.5	5
95	0702090101D05	PFC0975c	0.5	2.5	5	5	0
		PFC0980c	0.5	2.5	5
			0.5	2.5	5
96	0703291701H11	PFI1505c	0.5	2.6	5.2	5.06667	0.11547
			0.5	2.5	5
			0.5	2.5	5
97	0703292001D07	PFL0935c	0.5	2.6	5.2	5.06667	0.11547
			0.5	2.5	5
			0.5	2.5	5
98	051017D0501D01	MAL7P1.104	0.4	2.4	6	5.06667	0.80829
			0.5	2.3	4.6
			0.5	2.3	4.6
99	a' a I-D07	PF11_0092	0.5	2.5	5	5.06667	0.11547
		PF11_0093	0.5	2.6	5.2
			0.5	2.5	5
100	0703090201D03	PFI0820c	0.5	2.3	4.6	5.15	0.952628
		PFI0825w	0.4	2.5	6.25
			0.5	2.3	4.6
101	0701300201F10	PF13_0243	0.5	2.7	5.4	5.15556	0.42339
			0.5	2.7	5.4
			0.6	2.8	4.66667
102	0701300101F11	PF14_0093	0.5	2.5	5	5.18333	0.500833
		PF14_0094	0.5	2.4	4.8
			0.4	2.3	5.75
103	0607070201G02	PFB0100c	0.5	2.4	4.8	5.18333	0.500833
		PFB0105c	0.4	2.3	5.75
			0.5	2.5	5
104	0703120201F02	PF13_0252	0.5	2.7	5.4	5.2	0.34641
		MAL13P1.235	0.5	2.7	5.4
			0.5	2.4	4.8
105	0703291501D05	PF14_0305	0.6	3.3	5.5	5.33333	0.166667
			0.6	3.2	5.33333
			0.6	3.1	5.16667
106	0609220301 E07	PF14_0397	0.6	3.1	5.16667	5.38889	0.21688
			0.5	2.7	5.4
			0.5	2.8	5.6
107	0703291501G09	PFA0130c	0.5	2.8	5.6	5.4	0.2
		PFA0135w	0.5	2.7	5.4
			0.5	2.6	5.2
108	0701300101G11	PFL1530w	0.6	3.3	5.5	5.44444	0.096225
			0.6	3.3	5.5
			0.6	3.2	5.33333
109	0607260504 E05	PFF0970w	0.5	2.7	5.4	5.53333	0.11547
			0.5	2.8	5.6
			0.5	2.8	5.6
110	0702140302B08	PFD0090c	0.5	2.8	5.6	5.53333	0.11547
		PFD0095c	0.5	2.8	5.6
			0.5	2.7	5.4
111	0608080101B05	PFD0260c	0.5	2.8	5.6	5.53333	0.11547
		PFD0265w	0.5	2.7	5.4
			0.5	2.8	5.6
112	CB-C7 01C02	PFL0335c	0.4	2.2	5.5	5.58333	0.144338
		PFL0340w	0.4	2.3	5.75
			0.4	2.2	5.5
113	0702090102G10	PF13_0265	0.5	2.8	5.6	5.6	8.42937e-08
		MAL13P1.254	0.5	2.8	5.6
			0.5	2.8	5.6
114	0608020201C09	PF14_0315	0.5	2.9	5.8	5.66667	0.11547
		PF14_0316	0.5	2.8	5.6
			0.5	2.8	5.6
115	1:1A B12	PF11_0043	0.5	2.8	5.6	5.66667	0.11547
		PF11_0044	0.5	2.8	5.6
			0.5	2.9	5.8
116	0607110101B07	PFC0271c	0.5	2.9	5.8	5.78889	0.616742
		PFC0275w	0.6	3.1	5.16667
			0.5	3.2	6.4
117	0701300201F03	PF14_0419	0.5	3	6	5.86667	0.23094
			0.5	3	6
			0.5	2.8	5.6
118	B B-E-03	PF13_0065	0.5	3.1	6.2	6	0.2
		PF13_0066	0.5	3	6
			0.5	2.9	5.8
119	AIIA5	PFD0800c	0.5	3.2	6.4	6.06667	0.57735
			0.5	3.2	6.4
			0.5	2.7	5.4
120	1:1A A1	PFB0170w	0.5	3.5	7	6.6	0.34641
		PFB0175c	0.5	3.2	6.4
			0.5	3.2	6.4
121	d-A04	PFA0165c	0.5	3.3	6.6	6.66667	0.11547
		PFA0170c	0.5	3.3	6.6
			0.5	3.4	6.8
122	0608100501B04	PFA0505c	0.5	3.5	7	6.86667	0.23094
		PFA0510w	0.5	3.5	7
			0.5	3.3	6.6
123	0607070202C05	PFE1210c	0.5	3.6	7.2	7.5	0.888819
		PFE1215c	0.5	3.4	6.8
			0.4	3.4	8.5
124	PfNF54	wild type	0.5	2.6	5.2	5.15556	0.468251
			0.5	2.8	5.6
			0.6	2.8	4.66667
